# Supplementary material for: SARS-CoV-2 mRNA vaccination–induced immunological memory in human nonlymphoid and lymphoid tissues
Source: J Clin Invest. 2023 Dec 15;133(24):e171797. doi: 10.1172/JCI171797 (PMC10721158; doi:10.1172/JCI171797)
Supplement: Supporting data values [file jci-133-171797-s065.xlsx]

## Sheet: 1D
	blood	liver	lung	bm	kidney tumor	spleen	tonsil
(%)	90.83	66.6	46.67	90.91	57.1	50	33.3

## Sheet: 1E
	CD4 response (%)	no CD4 response (%)
blood	93.70	66.66
	.

## Sheet: 1F
	Days since last vacc	blood	tissue
BM	46	0.094	0.057		vacc+infected (excl. from statistics)
	30	0.08	0.13
	76	0.051	0.034
	221	0.024	0.022
	21	0.308	0.585
	19	0.051	0.015
	70	0.016	0.025
	31	0.04	0.017
	70	0.027	0.022
	195	0.047	0.114
Spleen	112	0.508	0.172
	63	0.397	0.104
		0,099*	0,044*
Liver		0,0739*	0,084*
	97	0.333	0.905
	71	0.1653	0.221
	161	0.1072	0.315
	86	0.031	0.241
	71	0.044	0.548
	114	0.0765	0.283
	120	0.1017	0.26
Kidney	52	0.0919	0.3647
	110	0.1836	1.1
	59	0.037	0.04
	109	0.014	0.084
	93	0.0306	0.056
	262	0.098	0.491
	33	0.03	0.146
	105	0.155	0.66
Lung	33*	0,083*	0,264*
	30	0.062	0.201
	16*	0,148*	0,736*
	104	0.0186	0.055
	57	0.065	0.15
	200	0.04	0.06
	164	0.0454	0.31

## Sheet: 1G
	blood	tissue
Liver	0,0739*	0,084*		vacc+infected (excl. from statistics)
	0.333	0.905
	0.1653	0.221
	0.1072	0.315
	0.031	0.241
	0.044	0.548
	0.0765	0.283
	0.1017	0.26
Kidney	0.0919	0.3647
	0.1836	1.1
	0.037	0.04
	0.014	0.084
	0.0306	0.056
	0.098	0.491
	0.03	0.146
	0.155	0.66
Lung	0,083*	0,264*
	0.062	0.201
	0,148*	0,736*
	0.0186	0.055
	0.065	0.15
	0.04	0.06
	0.0454	0.31
BM	0.094	0.057
	0.08	0.13
	0.051	0.034
	0.024	0.022
	0.308	0.585
	0.051	0.015
	0.016	0.025
	0.04	0.017
	0.027	0.022
	0.047	0.114
Spleen	0.508	0.172
	0.397	0.104
	0,099*	0,044*

## Sheet: 1H
	Quantivac	Blood	Tissue
Liver	161,76*	0,0739*	0,084*		vacc+infected (excl. from statistics)
	1690.43	0.333	0.905
	1168.29	0.1653	0.221
	499.83	0.1072	0.315
	490.86	0.031	0.241
	1276.51	0.044	0.548
	23.1	0.0765	0.283
	1254.4	0.1017	0.26
Kidney	828.98	0.0919	0.3647
	1122.91	0.1836	1.1
	509.73	0.037	0.04
	144.42	0.014	0.084
	1216	0.0306	0.056
	2913.1	0.098	0.491
	552.96	0.03	0.146
	1261.82	0.155	0.66
Lung	3466,6*	0,083*	0,264*
	2786.56	0.062	0.201
	2762,56*	0,148*	0,736*
	483.5	0.0186	0.055
	11189.8	0.065	0.15
	269.7	0.04	0.06
	491.37	0.0454	0.31

## Sheet: 1I
	Blood	Tissue
Liver	0,0739*	0,084*		vacc+infected (excl. from statistics)
	0.333	0.905
	0.1653	0.221
	0.1072	0.315
	0.031	0.241
	0.044	0.548
	0.0765	0.283
	0.1017	0.26
Kidney	0.0919	0.3647
	0.1836	1.1
	0.037	0.04
	0.014	0.084
	0.0306	0.056
	0.098	0.491
	0.03	0.146
	0.155	0.66
Lung	0,083*	0,264*
	0.062	0.201
	0,148*	0,736*
	0.0186	0.055
	0.065	0.15
	0.04	0.06
	0.0454	0.31

## Sheet: 1J
	Age	Blood	Tissue
Liver	41*	0,0739*	0,084*		vacc+infected (excl. from statistics)
	58	0.333	0.905
	28	0.1653	0.221
	64	0.1072	0.315
	51	0.031	0.241
	74	0.044	0.548
	79	0.0765	0.283
	57	0.1017	0.26
Kidney	68	0.0919	0.3647
	51	0.1836	1.1
	75	0.037	0.04
	84	0.014	0.084
	72	0.0306	0.056
	83	0.098	0.491
	81	0.03	0.146
	59	0.155	0.66
Lung	62*	0,083*	0,264*
	79	0.062	0.201
	58*	0,148*	0,736*
	73	0.0186	0.055
	72	0.065	0.15
	64	0.04	0.06
	74	0.0454	0.31

## Sheet: 2B
Upper row (TEM)	blood	tissue		Middle row (TEFF)	blood	tissue		Lower row (TCM)	blood	tissue
Liver	77,7*	73,5*		Liver	22,3*	26,5*		Liver	0*	0*		vacc+infected (excl. from statistics)
	34.9	74			63.5	25.5			0.33	0
	85.3	93.4			14.1	6.61			0.8	0.85
	66.1	81.8			33.2	18.2			0.31	0
	55	70.8			23.9	25			1.83	3.12
	46.7	85.4			46	12.7			0.67	1.63
	40.9	59.6			58	39.9			1.14	0.55
	14.3	58.5			83.2	40.1			0.84	1.41
Kidney	83.7	88.6		Kidney	15.1	11.4		Kidney	0.62	0
	76.1	59.5			17.8	38			6.16	1.27
	42.8	81.4			48	6.19			8.5	12.4
	45.2	69.2			19.4	10.3			29	19.2
	62.7	65.9			26.7	31.1			5.33	2.96
	31.1	68.5			55.7	28.2			6.6	2.42
	34.9	63.2			46.5	31.6			4.65	5.26
	60.7	68.7			34.7	28.6			2.93	2.52
Lung	61*	75,7*		Lung	35,6*	22,5*		Lung	0,94*	0,9*
	58.2	79.5			29.7	15.4			6.59	5.13
	82,6*	94,5*			15,2*	3,66*			1,22*	1,83*
	60.3	86.1			34.2	11.1			2.74	2.78
	69.7	90.6			15.7	3.12			11.2	6.25
	66.7	91.7			25.5	2.78			7.84	5.56
	24.4	74.5			69.1	23.5			2.55	1.02
BM	65.6	80.7		BM	32.3	19.3		BM	0.74	0
	46	56.2			45.1	34.8			1.2	2
	55.5	70.7			39.7	25			2.65	0
	80	82.4			18.9	17.4			4.79	1.72
	51.9	78.9			44.4	5.26			0.39	0.17
	70	74.6			25	25.4			0	10.5
	75	96.3			25	3.7			5	0
	50	33.3			41.7	66.7			0	0
	63.6	54			31.8	40.1			4.17	0
	29.8	34.7			64.3	60			4.55	3.65
Spleen	85.2	81.5		Spleen	13.3	18.1		Spleen	1.18	0.44
	66.7	68.2			31.4	25.9			1.96	1.18
	25	39.8			48.2	46			14.3	12.4

## Sheet: 2C
	Age	Blood	Tissue
Liver	41*	77,7*	73,5*		vacc+infected (excl. from statistics)
	58	34.9	74
	28	85.3	93.4
	64	66.1	81.8
	51	55	70.8
	74	46.7	85.4
	79	40.9	59.6
	57	14.3	58.5
Kidney	68	83.7	88.6
	51	76.1	59.5
	75	42.8	81.4
	84	45.2	69.2
	72	62.7	65.9
	83	31.1	68.5
	81	34.9	63.2
	59	60.7	68.7
Lung	62*	61*	75,7*
	79	58.2	79.5
	58*	82,6*	94,5*
	73	60.3	86.1
	72	69.7	90.6
	64	66.7	91.7
	74	24.4	74.5

## Sheet: 3B
Upper row (CD69)	blood	tissue		Middle row (CD103)	blood	tissue		Lower row (CD49a)	blood	tissue
Liver	4,96*	5,88*		Liver	1,65*	2,94*		Liver	9,09*	41,2*		vacc+infected (excl. from statistics)
	1.3	8.66			0.65	0.43			4.89	9.96
	2.62	9.83			0.4	2.2			4.23	6.44
	0.94	18.2			0.31	0			14.4	18.2
	0	21.9			19.3	0			3.36	42.3
	0	69.1			5.33	1.9
	0	4.37			0	1.64
	0	33.1			0	6.34
Kidney	1.03	35.7		Kidney	0.41	1.43		Kidney	7.01	42.9
	0	39.2			0.72	2.53			8.33	35.4
	0	34			1.31	5.15			14.4	42.3
	0	20.5			6.45	5.13			8.06	16.7
	6.67	14.1			0	0			18	28.9
	0	1.61			6.6	0.81			9.43	9.68
	0	0			0	0			11.6	15.8
	0	6.43			0.42	1.64			6.69	20.7
Lung	6,55*	45,5*		Lung	0,75*	2,69*		Lung	9,36*	57,2*
	3.3	12.8			2.2	7.69			9.89	48.7
	2,07*	19,9*			0,49*	3,46*			6,33*	10,8*
	0	30.6			0	2.78			1.37	13.9
	2.25	37.5			1.12	12.5			1.12	31.2
	3.92	5.56			0	38.9			3.92	50
	1.09	16.3			0.36	10.7			8.36	59.2
BM	1.12	0		BM	0.19	0		BM	6.51	7.02
	0.88	1.12			7.96	4.49			1.77	7.87
	3.42	0			0.68	0			4.79	10.3
	2.16	0.7			3.14	0.35			18.5	17.9
	1.23	0			0	0			3.7	0
	0	0			0	0			0	1.59
	0	3.7			0	0			0	3.7
	0	0			0	0			0	0
	0	0.73			4.55	0			0	1.46
	0	0			0	0.67			2.41	2.67
Spleen	0.59	12.3		Spleen	2.37	0.44		Spleen	8.58	11.5
	0	10.6			0	0			19.6	16.5
	0	23			8.04	5.31			14.3	15

[truncated: 20 more sheets: 4A, 4B, 4C, 4D, 4E, 4F, 4G, Suppl. 2A, Suppl. 2B, Suppl. 4A, Suppl. 4B, Suppl. 4C, Suppl. 7A, Suppl. 7B, Suppl. 7C, Suppl. 8A, Suppl. 8C, Suppl. 9, Suppl. 11C, Suppl. 11D]
